# Supplementary material for: Disparities in Receipt of National Comprehensive Cancer Network Guideline-Adherent Care and Outcomes among Women with Triple-Negative Breast Cancer by Race/Ethnicity, Socioeconomic Status, and Insurance Type
Source: Cancers (Basel). 2023 Nov 26;15(23):5586. doi: 10.3390/cancers15235586 (PMC10705726; doi:10.3390/cancers15235586)
Supplement: Supplementary file 1 [file cancers-15-05586-s001.zip]

Archive with 1 entries (1 files):
- cancers-2691717-supplementary.pdf
